# Supplementary material for: Impact of Metabolically Healthy Obesity on Cardiovascular Outcomes in Older Adults with HFpEF: Insights from a Nationwide Sample
Source: J Clin Med. 2025 Aug 4;14(15):5495. doi: 10.3390/jcm14155495 (PMC12346940; doi:10.3390/jcm14155495)
Supplement: Supplementary file 1 [file jcm-14-05495-s001.zip]

Archive with 1 entries (1 files):
- jcm-3767573-supplementary.pdf
